# Supplementary material for: A Machine Learning-Based Guide for Repeated Laboratory Testing in Pediatric Emergency Departments
Source: Diagnostics (Basel). 2025 Jul 28;15(15):1885. doi: 10.3390/diagnostics15151885 (PMC12346183; doi:10.3390/diagnostics15151885)
Supplement: Supplementary file 1 [file diagnostics-15-01885-s001.zip]

Archive with 4 entries (4 files):
- diagnostics-3694397-supplementary.csv
- Figure S1- A. CBC.pdf
- Figure S1- B. ELE.pdf
- Figure S1- C. CRP.pdf
