# Supplementary material for: A Machine Learning-Based Guide for Repeated Laboratory Testing in Pediatric Emergency Departments
Source: Diagnostics (Basel). 2025 Jul 28;15(15):1885. doi: 10.3390/diagnostics15151885 (PMC12346183; doi:10.3390/diagnostics15151885)
Supplement: Supplementary file 1 [file diagnostics-15-01885-s001.zip › diagnostics-3694397-supplementary.csv]

Hour Post	Model	Prediction	Condition	Accuracy	F1 score	ROC-AUC	Sensitivity	Specificity	PPV	NPV	Cohen's Kappa
6	Decision tree	CBC	10%	90.1	82.61	77.07	79.25	94.46	86.37	91.32	72.03
6	Decision tree	ELE	10%	83.77	79.56	76.11	76.2	86.47	82.42	80.86	59.74
6	Decision tree	CRP	10%	76.08	74.29	72.17	70.93	79.36	77.77	73.88	47.14
6	Decision tree	CBC	20%	82.66	75.8	70.71	72.44	89.47	79.47	84.48	57.75
6	Decision tree	ELE	20%	76.84	73	69.79	69.64	80.86	76.46	74.35	47.99
6	Decision tree	CRP	20%	69.8	68.16	66.24	64.8	73.88	71.74	68.29	35.07
6	Decision tree	CBC	30%	96.29	88.29	82.35	84.93	97.96	91.15	95.3	83.26
6	Decision tree	ELE	30%	89.5	85.13	81.29	81.77	91.56	88.12	87.34	72.14
6	Decision tree	CRP	30%	81.31	79.4	77.16	76.04	84.86	83.43	79.4	59.64
6	Decision tree	CBC	out-of-range	81.01	74.29	69.3	70.93	88.39	77.77	83.12	54.71
6	Decision tree	ELE	out-of-range	80.68	76.64	73.28	73.28	84.21	79.94	77.49	54.39
6	Decision tree	CRP	out-of-range	73.29	71.57	69.55	68.21	76.79	74.86	71.32	41.48
6	Logistic regression	CBC	10%	79.35	76.74	71.55	73.38	82.91	80.45	77.4	52.4
6	Logistic regression	ELE	10%	76.51	73.95	70.4	70.59	80.27	77.53	74.48	47.14
6	Logistic regression	CRP	10%	69.3	68.59	67.57	65.23	73.7	72.23	68.83	36.12
6	Logistic regression	CBC	20%	72.8	70.4	65.64	67.04	76.4	73.99	70.95	39.9
6	Logistic regression	ELE	20%	70.19	67.85	64.64	64.49	73.72	71.32	68.3	34.86
6	Logistic regression	CRP	20%	64.55	62.93	61.99	59.57	68.87	66.5	63.2	25.1
6	Logistic regression	CBC	30%	84.8	82.02	76.44	78.66	88.39	85.73	83.12	63.94
6	Logistic regression	ELE	30%	81.74	79.05	75.29	75.69	85.4	83.21	80.26	56.7
6	Logistic regression	CRP	30%	75.2	73.58	72.2	70.22	78.62	77.34	74.3	46.83
6	Logistic regression	CBC	out-of-range	71.34	69	64.32	65.64	75.06	72.63	69.58	37.17
6	Logistic regression	ELE	out-of-range	73.7	71.24	67.87	67.88	76.73	74.32	71.32	40.84
6	Logistic regression	CRP	out-of-range	67.78	66.08	65.09	62.72	71.91	69.77	66.53	31.18
12	Decision tree	CBC	10%	85.81	78.68	73.4	75.48	89.96	82.26	86.97	68.6
12	Decision tree	ELE	10%	79.78	75.77	72.49	72.57	82.35	78.5	77.01	56.9
12	Decision tree	CRP	10%	72.46	70.75	68.73	67.55	75.58	74.07	70.36	44.9
12	Decision tree	CBC	20%	78.72	72.19	67.34	68.99	85.21	75.69	80.46	55
12	Decision tree	ELE	20%	73.18	69.52	66.47	66.32	77.01	72.82	70.81	45.7
12	Decision tree	CRP	20%	66.48	64.91	63.09	61.71	70.36	68.32	65.04	33.4
12	Decision tree	CBC	30%	91.7	84.09	78.43	80.89	93.3	86.81	90.76	79.3
12	Decision tree	ELE	30%	85.24	81.08	77.42	77.88	87.2	83.92	83.18	68.7
12	Decision tree	CRP	30%	77.44	75.62	73.49	72.42	80.82	79.46	75.62	56.8
12	Decision tree	CBC	out-of-range	77.15	70.75	66	67.55	84.18	74.07	79.16	52.1
12	Decision tree	ELE	out-of-range	76.84	72.99	69.79	69.79	80.2	76.13	73.8	51.8
12	Decision tree	CRP	out-of-range	69.8	68.16	66.24	64.96	73.13	71.3	67.92	39.5
12	Logistic regression	CBC	10%	75.57	73.09	68.14	69.89	78.96	76.62	73.71	49.9
12	Logistic regression	ELE	10%	72.87	70.43	67.05	67.23	76.45	73.84	70.93	44.9
12	Logistic regression	CRP	10%	66	65.32	64.35	62.12	70.19	68.79	65.55	34.4
12	Logistic regression	CBC	20%	69.33	67.05	62.51	63.85	72.76	70.47	67.57	38
12	Logistic regression	ELE	20%	66.85	64.62	61.56	61.42	70.21	67.92	65.05	33.2
12	Logistic regression	CRP	20%	61.48	59.93	59.04	56.73	65.59	63.33	60.19	23.9
12	Logistic regression	CBC	30%	80.76	78.11	72.8	74.91	84.18	81.65	79.16	60.9
12	Logistic regression	ELE	30%	77.85	75.29	71.7	72.09	81.33	79.25	76.44	54
12	Logistic regression	CRP	30%	71.62	70.08	68.76	66.88	74.88	73.66	70.76	44.6
12	Logistic regression	CBC	out-of-range	67.94	65.71	61.26	62.51	71.49	69.17	66.27	35.4
12	Logistic regression	ELE	out-of-range	70.19	67.85	64.64	64.65	73.08	70.78	67.92	38.9
12	Logistic regression	CRP	out-of-range	64.55	62.93	61.99	59.73	68.49	66.45	63.36	29.7
18	Decision tree	CBC	10%	83.24	76.32	71.2	73.22	87.26	79.79	84.36	66.54
18	Decision tree	ELE	10%	77.39	73.5	70.32	70.39	79.88	76.14	74.7	55.19
18	Decision tree	CRP	10%	70.29	68.63	66.67	65.52	73.31	71.85	68.25	43.55
18	Decision tree	CBC	20%	76.36	70.02	65.32	66.92	82.65	73.42	78.05	53.35
18	Decision tree	ELE	20%	70.98	67.43	64.48	64.33	74.7	70.64	68.69	44.33
18	Decision tree	CRP	20%	64.49	62.96	61.2	59.86	68.25	66.27	63.09	32.4
18	Decision tree	CBC	30%	88.95	81.57	76.08	78.46	90.5	84.21	88.04	76.92
18	Decision tree	ELE	30%	82.68	78.65	75.1	75.54	84.58	81.4	80.68	66.64
18	Decision tree	CRP	30%	75.12	73.35	71.29	70.25	78.4	77.08	73.35	55.1
18	Decision tree	CBC	out-of-range	74.84	68.63	64.02	65.52	81.65	71.85	76.79	50.54
18	Decision tree	ELE	out-of-range	74.53	70.8	67.7	67.7	77.79	73.85	71.59	50.25
18	Decision tree	CRP	out-of-range	67.71	66.12	64.25	63.01	70.94	69.16	65.88	38.32
18	Logistic regression	CBC	10%	73.3	70.9	66.1	67.79	76.59	74.32	71.5	48.4
18	Logistic regression	ELE	10%	70.68	68.32	65.04	65.21	74.16	71.62	68.8	43.55
18	Logistic regression	CRP	10%	64.02	63.36	62.42	60.26	68.08	66.73	63.58	33.37
18	Logistic regression	CBC	20%	67.25	65.04	60.63	61.93	70.58	68.36	65.54	36.86
18	Logistic regression	ELE	20%	64.84	62.68	59.71	59.58	68.1	65.88	63.1	32.2
18	Logistic regression	CRP	20%	59.64	58.13	57.27	55.03	63.62	61.43	58.38	23.18
18	Logistic regression	CBC	30%	78.34	75.77	70.62	72.66	81.65	79.2	76.79	59.07
18	Logistic regression	ELE	30%	75.51	73.03	69.55	69.93	78.89	76.87	74.15	52.38
18	Logistic regression	CRP	30%	69.47	67.98	66.7	64.87	72.63	71.45	68.64	43.26
18	Logistic regression	CBC	out-of-range	65.9	63.74	59.42	60.63	69.35	67.09	64.28	34.34
18	Logistic regression	ELE	out-of-range	68.08	65.81	62.7	62.71	70.89	68.66	65.88	37.73
18	Logistic regression	CRP	out-of-range	62.61	61.04	60.13	57.94	66.44	64.46	61.46	28.81
24	Decision tree	CBC	10%	78.95	72.39	67.53	69.44	82.76	75.68	80.01	63.11
24	Decision tree	ELE	10%	73.4	69.71	66.69	66.76	75.76	72.22	70.85	52.35
24	Decision tree	CRP	10%	66.66	65.09	63.23	62.15	69.53	68.14	64.73	41.31
24	Decision tree	CBC	20%	72.42	66.41	61.95	63.47	78.39	69.63	74.02	50.6
24	Decision tree	ELE	20%	67.33	63.96	61.15	61.01	70.85	66.99	65.15	42.04
24	Decision tree	CRP	20%	61.16	59.72	58.04	56.77	64.73	62.85	59.84	30.73
24	Decision tree	CBC	30%	84.36	77.36	72.16	74.42	85.84	79.87	83.5	72.96
24	Decision tree	ELE	30%	78.42	74.59	71.23	71.65	80.22	77.21	76.53	63.2
24	Decision tree	CRP	30%	71.24	69.57	67.61	66.63	74.35	73.1	69.57	52.26
24	Decision tree	CBC	out-of-range	70.98	65.09	60.72	62.15	77.45	68.14	72.83	47.93
24	Decision tree	ELE	out-of-range	70.69	67.15	64.21	64.21	73.78	70.04	67.9	47.66
24	Decision tree	CRP	out-of-range	64.22	62.71	60.94	59.76	67.28	65.6	62.49	36.34
24	Logistic regression	CBC	10%	69.52	67.24	62.69	64.3	72.64	70.49	67.81	45.91
24	Logistic regression	ELE	10%	67.04	64.8	61.69	61.85	70.33	67.93	65.26	41.31
24	Logistic regression	CRP	10%	60.72	60.09	59.2	57.15	64.57	63.29	60.31	31.65
24	Logistic regression	CBC	20%	63.78	61.69	57.51	58.74	66.94	64.83	62.16	34.96
24	Logistic regression	ELE	20%	61.5	59.45	56.64	56.51	64.59	62.49	59.85	30.54
24	Logistic regression	CRP	20%	56.56	55.14	54.32	52.19	60.34	58.26	55.37	21.99
24	Logistic regression	CBC	30%	74.3	71.86	66.98	68.92	77.45	75.12	72.83	56.03
24	Logistic regression	ELE	30%	71.62	69.27	65.96	66.32	74.82	72.91	70.32	49.68
24	Logistic regression	CRP	30%	65.89	64.47	63.26	61.53	68.89	67.77	65.1	41.03
24	Logistic regression	CBC	out-of-range	62.5	60.45	56.36	57.51	65.77	63.64	60.97	32.57
24	Logistic regression	ELE	out-of-range	64.57	62.42	59.47	59.48	67.23	65.12	62.49	35.79
24	Logistic regression	CRP	out-of-range	59.39	57.9	57.03	54.95	63.01	61.13	58.29	27.32
